# Supplementary material for: Expression levels of cleaved caspase-3 and caspase-3 in tumorigenesis and prognosis of oral tongue squamous cell carcinoma
Source: PLoS One. 2017 Jul 10;12(7):e0180620. doi: 10.1371/journal.pone.0180620 (PMC5503265; doi:10.1371/journal.pone.0180620)
Supplement: S3 Table — (XLS) [file pone.0180620.s003.xls]

## Sheet: raw data
No.	cell differentiation	pathologic_stage	pathologic_T	pathologic_N	DSS	DSS time (Month)	RFS	RFS time (Month)	CC3_Nnormal	C3 Normal	C8 Normal	C9 Normal	C3 Tumor	C3 Tumor	C8 Tumor	C9 Tumor
1	2	2	2	0	1	26.9333	1	5.63333	0	2	7	5	1	4	6	4
2	2	2	2	0	1	18.1333	1	3.46667	0	5	7	4	3	6	7	4
3	2	2	2	0	4	92.0333	0	92.0333	0	5	6	3	3	5	7	3
4	2	3	2	1	1	23	1	3.86667	0	4	7	4	0	5	7	6
5	2	1	1	0	2	63	0	63	0	5	7	7	3	5	6	4
6	2	3	2	1	1	45.0667	0	45.0667					4	6	6	4
7	2	2	2	0	4	84.8333	0	84.8333	0	5	7	5	1	6	7	5
8	2	2	2	0	4	93.5	0	93.5	0			6	1	6	7	6
9	2	2	2	0	1	22.1333	1	1.73333	0	2	6	5	3	5	7	3
10	2	3	3	0	4	83.6333	0	83.6333	0	4	5	3	1	5	6	4
11	2	2	2	0	1	11.8667	0	11.8667	0			5	4	7	7	5
12	3	2	2	0	1	16.5333	1	2.8	0	3	7	4	0	5	7	5
13	2	2	2	0	4	91.7667	0	91.7667	0	4	7	5	2	6	7	7
14	2	2	2	0	4	76.1333	0	76.1333	0	6	7	7	2	6	6	4
15	2	4	2	2	1	6.73333	1	4.3	0	2	6	0	1	6	7	4
16	2	3	3	0	1	64.5333	0	64.5333					2	6	6	5
17	2	2	2	0	1	58.6	1	1.96667	0	3	6	0	1	5	6	5
18	2	2	2	0	4	86.0667	1	3.53333	0	4	5	0	0	2	6	5
19	2	1	1	0	4	86.2333	0	86.2333					3	6	7	6
20	2	1	1	0	4	86.2	0	86.2					3	5	7	5
21	2	2	2	0	4	75.2333	1	31.7333					3	4	7	4
22	2	2	2	0	4	89.1667	1	4.43333	0	2	7	5	3	5	6	4
23	2	1	1	0	2	106.067	0	106.067					0	6	7	6
24	2	1	1	0	1	53.1667	1	28.4667	0	0	6	0	0	4	7	6
25	2	2	2	0	1	27.2333	1	3.56667					2	2	7	6
26	1	1	1	0	1	123.3	1	34.6667	0	3	7	6	2	5	7	6
27	2	1	1	0	1	61.9667	1	6					2	6	7	5
28	2	1	1	0	1	16.8667	1	10.9	0	2	6	0	0	6	7	4
29	1	2	2	0	4	74.3333	0	74.3333	0	3	5	3	0	6	5	3
30	2	4	1	2	1	5.2	0	5.2	0	3	6	3	2	5	7	5
31	1	2	2	0	4	74	0	74	0	3	6	0	1	6	7	5
32	1	1	1	0	1	36.9667	0	36.9667		5	7	5	0	6	7	4
33	2	3	3	0	1	5.4	0	5.4	0	5	7	5	2	6	7	6
34	2	1	1	0	1	3.4	0	3.4	0	2	7	4	3	6	7	7
35	2	1	1	0	4	89.1667	0	89.1667	0	4	7	6	2	5	7	6
36	1	2	2	0	4	62.7333	0	62.7333	0	2	7	4	2	2	6	4
37	1	4	3	2	1	10.5	0	10.5	0	0	5	3	2	5	7	5
38	2	2	2	0	4	65.8667	0	65.8667	0	2	5	4	2	0	7	3
39	2	2	2	0	1	7.16667	1	4.23333	0	0	7	6	2	3	5	6
40	2	3	3	1	4	73.1667	0	73.1667					3	3	7	6
41	3	1	1	0	1	15.1333	1	7.63333	0				1	6	7	5
42	2	2	2	0	4	69.6	0	69.6	0	5	5	6	1	4	5	5
43	2	4	2	2	1	35.2333	1	33.6					3	4	6	3
44	2	1	1	0	4	64.2667	0	64.2667	0	0	6	6	1	3	5	4
45	2	1	1	0	4	86.7	0	86.7	0	0	6	7	1	0	6	7
46	2	1	1	0	4	98.8333	0	98.8333	0	5	6	5	1	2	7	4
47	2	4	2	2	1	17.0333	1	9.2					1	4	7	6
48	2	2	2	0	4	87.4	1	3.1	0	0	6	5	1	4	7	7
49	2	2	2	0	2	88.2667	1	2.96667	0	3	6	5	2	5	7	4
50	2	4	4	0	1	9.03333	0	9.03333	0	5	6	5	3	5	5	2
51	2	1	1	0	4	100.1	1	2.23333	0	4	6	4	2	4	7	6
52	2	2	2	0	4	89.4667	0	89.4667	0	5	6	7	1	5	6	4
53	2	3	1	1	1	55.6333	0	55.6333				0	2	3	7	5
54	2	1	1	0	4	84.7	0	84.7	0	4	7	6	2	4	7	4
55	2	4	2	2	1	16.3	0	16.3	0	2	7	4	1	3	7	5
56	2	2	2	0	4	90.1667	0	90.1667	0	2	7	7	0	0	7	6
57	2	3	3	0	4	83.6333	0	83.6333	0	0	7	4	2	0	7	5
58	2	2	2	0	1	58.6	0	58.6	0	2	7	7	3	4	7	6
59	3	3	2	1	1	9.4	0	9.4	0	2	7	5	2	6	7	7
60	2	2	2	0	4	38.7	0	38.7	0	4	7	2	3	4	7	3
61	2	3	2	1	1	17.9667	0	17.9667				0	1	2	7	5
62	2	1	1	0	4	64.0333	1	3.73333	0	3	7	6	3	6	7	7
63	3	1	1	0	2	46.8	1	6.63333	0	5	4	7	0	5	6	6
64	2	3	2	1	4	57.8667	0	57.8667	0	5	6	4	1	4	7	6
65	3	2	2	0	4	56.9333	0	56.9333	0	3	5	4	2	2	7	6
66	2	2	2	0	1	18.7	1	9.33333	0	4	5		2	4	5	4
67	2	4	2	2	1	6.86667	0	6.86667	0	5	6	5	3	6	5	6
68	1	3	3	0	4	52.4333	0	52.4333	0	5	7	5	2	5	6	4
69	2	4	3	2	1	14.3667	1	6.46667				6	2	5	7	7
70	2	2	2	0	1	14.4333	0	14.4333	0	5	5	5	0	5	6	4
71	2	1	1	0	1	20.3333	1	5	0	2	5	5	0	6	6	6
72	2	2	2	0	1	9.23333	1	6		6		6	4	4	7	5
73	2	1	1	0	1	24.5667	1	13.5333	0	3	6	4	0	2	7	4
74	2	1	1	0	4	47.4667	0	47.4667	0	2	6	3	0	5	7	6
75	2	2	2	0	4	44.4667	1	3.16667	0	2	6	0	1	6	7	4
76	2	3	2	1	1	7.53333	1	4.8	0	5	6	3	2	7	7	7
77	2	2	2	0	4	43.9	0	43.9	0	3	6	0	1	6	7	4
78	2	2	2	0	1	36.2333	1	21.3667	0	2	6	3	3	4	7	5
79	2	4	2	2	4	45.3333	1	4.7	0	3	7	5	1	2	7	4
80	2	1	1	0	4	45.4	0	45.4	0	3	7	0	0	3	7	2
81	3	4	4	0	1	18.8333	0	18.8333					1	6	7	5
82	2	1	1	0	4	21.9	1	3.2	0	2	7	6	3	5	7	5
83	3	4	4	2	4	48.8667	1	8.06667	0	5	7	6	1	5	7	6
84	2	4	2	2	1	12.9333	1	7.96667	0	5	7	4	1	6	7	5
85	2	2	2	0	4	67.3333	0	67.3333	0	3	7	2	2	5	7	6
86	2	1	1	0	4	59.5667	0	59.5667	0	3	7	6	0	2	7	7
87	2	2	2	0	4	57.9333	0	57.9333	0	5	7	7	0	6	7	7
88	2	4	4	2	4	24.7333	0	24.7333	0	5	7	5	0	6	7	5
89	2	1	1	0	4	59.4	0	59.4	0	2	7	7	0	2	7	7
90	3	2	2	0	1	11.3333	1	9.7	0	2	5	4	0	6	6	7
91	2	1	1	0	4	44.6	0	44.6	0	4	7	4	1	4	5	4
92	2	1	1	0	1	40.4333	1	18.8333					2	4	6	5
93	2	2	2	0	4	35.0667	1	19.7					2	5	7	7
94	3	1	1	0	4	39.8667	1	3.43333		0	6	6	0	5	6	7
95	1	2	2	0	4	60.2333	0	60.2333	0	3		4	2	3	7	6
96	1	1	1	0	4	54.5333	1	3.86667	0	4	6	5	0	6	7	7
97	2	2	2	0	1	23.2667	0	23.2667					0	4	7	7
98	2	4	4	2	1	7.96667	0	7.96667	0	3	7	5	0	3	7	7
99	2	4	3	2	1	10.0333	0	10.0333	0	4	7	6	0	0	7	5
100	2	1	1	0	4	29.4	0	29.4	0	3	6	6	0	3	7	6
101	2	1	1	0	4	30.4	0	30.4	0	5	7	7	0	4	7	7
102	2	2	2	0	4	32.5333	1	11.6667					3	6	7	5
103	2	4	4	2	1	7.56667	0	7.56667	0	6	6	7	2	7	7	4
104	2	1	1	0	4	33.1667	0	33.1667	0	2	6	7	0	2	7	7
105	2	1	1	0	4	30.8667	0	30.8667	0		7	6	2	4	7	7
106	2	2	2	0	4	27.6667	0	27.6667	0	2	6	4	2	5	7	5
107	2	2	2	0	1	17.1	1	6.46667	0	2	7	5	0	3	7	4
108	2	2	2	0	2	23.7667	0	23.7667	0	3	7	7	3	5	7	7
109	2	3	3	0	1	9.26667	0	9.26667	0	3	7	5	0	4	7	6
110	2	1	1	0	4	86.7	1	11.1333	0	4	6	6	2	4	7	6
111	2	3	2	1	4	21.2333	0	21.2333	0	4	5	4	2	4	7	5
112	1	1	1	0	4	23.0667	0	23.0667	0	5	7	5	3	5	7	7
113	2	2	2	0	4	21.5667	0	21.5667		5		7	1	6	7	5
114	2	4	4	0	4	27.6667	1	6.06667	0	3	0	0	2	6	7	6
115	2	2	2	0	1	13.4667	0	13.4667					2	6	7	7
116	2	3	2	1	4	23.1	0	23.1					3	5	7	7
117	2	3	3	1	1	7.86667	1	1.83333	0	6	6	6	2	6	6	6
118	2	2	2	0	4	109.833	0	109.833	0	3	4	4	0	4	7	5
119	2	3	3	0	1	12.6333	1	7.03333	0	4	7	4	2	5	7	6
120	2	1	1	0	4	107.367	0	107.367	0	5	5	6	0	6	6	5
121	2	2	2	0	2	38.5	0	38.5	0	6	7	6	1	5	7	7
122	2	4	4	2	1	71.3333	0	71.3333	0	5	6	6	0	6	7	6
123	1	2	2	0	1	45.6	0	45.6	0	2	0	4	0	2	5	4
124	2	1	1	0	4	103.4	0	103.4	0	5	7	6	0	6	7	7
125	2	1	1	0	4	92.5333	0	92.5333	0	5	3	4	0	6	6	6
126	2	1	1	0	2	84.5333	0	84.5333	0	4	6	6	1	5	7	5
127	3	3	2	1	1	3.5	0	3.5	0	4	7	4	0	7	7	7
128	2	2	2	0	4	95.5	0	95.5	0	2	3	4	0	6	6	7
129	2	1	1	0	4	92.7333	0	92.7333	0	0	5	6	2	4	7	5
130	2	1	1	0	1	17.4	1	9.96667	0				1	5	6	7
131	2	2	2	0	4	86.2667	0	86.2667					4	5	7	5
132	2	3	1	1	1	7.9	1	5.86667	0	5	7	5	1	6	7	5
133	1	1	1	0	4	79.8667	0	79.8667	0	2	5	6	1	5	6	6
134	2	2	2	0	4	76.7667	0	76.7667	0	2	6	5	2	6	7	5
135	2	1	1	0	2	39.1	0	39.1	0	5	7	5	0	4	7	6
136	2	1	1	0	4	73.7333	0	73.7333	0	4	3	6	1	5	6	4
137	2	2	2	0	1	12	1	4.26667	0	6	7	7	0	5	7	7
138	2	1	1	0	1	3.76667	0	3.76667	0	4	7	7	3	3	7	6
139	2	3	3	0	1	11.5	1	3.63333	0	2	6	6	0	6	7	7
140	1	2	2	0	4	68.9333	0	68.9333	0	4	7	7	0	5	7	5
141	2	1	1	0	4	68.9667	0	68.9667	0	2	5	6	0	5	6	6
142	2	4	3	2	1	13.7667	1	1.56667	0	3	7	5	1	5	7	6
143	2	3	3	0	4	63.2333	0	63.2333	0	2	7	7	1	2	7	6
144	3	3	1	1	1	18.1333	0	18.1333	0	3	7	4	0	6	7	7
145	1	2	2	0	4	56.9	0	56.9	0	6	7	7	0	5	7	5
146	3	4	4	2	1	1.6	1	1.2	2	2	7	4	1	3	7	6
147	2	1	1	0	2	41.1667	0	41.1667	0	6	7	6	0	6	7	6
148	1	1	1	0	4	52.3	0	52.3	0	4	6	4	2	6	7	6
149	2	1	1	0	4	51.3333	0	51.3333	0	5	7	6	0	5	7	5
150	2	1	1	0	4	48.2	0	48.2	0	4	7	4	0	5	7	5
151	3	4	2	2	4	46.8	0	46.8	0	4	5	6	0	6	6	7
152	2	2	2	0	4	45.7667	1	3.33333	0	4	7	7	1	4	7	7
153	2	1	1	0	2	236.3	0	236.3	0	2	6	5	0	6	7	7
154	2	3	3	1	2	124.933	1	3.4	0	3	4	5	5	2	6	6
155	2	2	2	0	1	166.533	1	16.7	0	2	5	5	0	6	6	6
156	1	1	1	0	4	206.367	0	206.367	0	3	7	5	0	4	7	7
157	1	2	2	0	2	194.833	1	6.73333	1	3	6	7	2	6	7	7
158	2	2	2	0	1	16.4	1	8.03333					1	5	7	7
159	1	1	1	0	4	194.733	0	194.733	0	6	7	6	3	6	6	6
160	2	1	1	0	2	172.8	1	13.2	0	3	7	6	0	6	7	6
161	2	2	2	0	4	186.367	0	186.367					3	6	7	7
162	2	3	2	1	4	184.733	0	184.733	0	2	6	7	0	5	7	7
163	2	2	2	0	4	183.267	0	183.267					0	6	6	6
164	1	2	2	0	1	178.967	0	178.967					0	6	6	6
165	2	3	3	0	1	18.4667	1	4.73333					0	6	5	5
166	2	2	2	0	4	177.767	0	177.767	0	6	7	7	2	7	7	7
167	2	1	1	0	4	167.733	0	167.733	0	5	7	6	0	6	7	6
168	2	1	1	0	1	40.3667	1	8.46667	0	5	6	6	1	6	6	6
169	2	2	2	0	4	168.333	0	168.333			5	0	0	6	5	7
170	2	1	1	0	4	167.733	0	167.733					2	5	6	5
171	2	1	1	0	3	26.6	1	3.73333	0	5	6	6	0	5	7	6
172	3	2	2	0	1	74.8333	0	74.8333	0	2	7	6	0	6	7	7
173	2	1	1	0	1	4.2	0	4.2		4		5	0	6	5	6
174	2	1	1	0	4	157.967	0	157.967					0	5	5	5
175	2	2	2	0	1	70.5333	1	6.56667	0	4	6	5	0	6	6	6
176	2	1	1	0	4	153.767	0	153.767	0	6	5	2	1	5	7	5
177	2	2	2	0	4	154.767	1	18.4667		3	6	6	2	4	6	6
178	2	2	2	0	1	12	0	12	0	4	5	3	0	3	6	4
179	2	4	4	1	1	14.6	0	14.6				5	0	6	6	6
180	2	1	1	0	1	16.3667	1	7.73333	0	5	6	0	1	6	7	6
181	2	2	2	0	1	18.4667	1	2.06667	0	3	5	4	1	5	5	5
182	2	2	2	0	1	102.967	1	6.46667	0	2	6	6	0	5	6	6
183	2	1	1	0	4	148.467	0	148.467	0	2	4	0	0	2	5	2
184	1	2	2	0	4	145.167	0	145.167	0	4	5	2	2	6	6	3
185	2	1	1	0	4	148.6	0	148.6	0	0	0	0	2	4	5	3
186	2	2	2	0	4	146.1	1	4.33333	0	4	5	3	1	3	5	4
187	2	3	3	0	1	141.167	0	141.167	0	2	6	4	0	6	6	7
188	2	2	2	0	4	139.8	1	9.53333	0	4	6	3	0	5	5	3
189	2	2	2	0	2	52.7333	0	52.7333	0	4	6	4	0	6	6	5
190	1	3	3	1	4	138.767	0	138.767	0	2	5	4	0	6	5	6
191	2	2	2	0	4	223.7	1	7.66667	0	5	7	6	3	6	7	5
192	2	2	2	0	2	70.1667	0	70.1667	0			5	3	3	7	5
193	2	2	2	0	2	59.8667	1	7.5					2	3	7	5
194	2	3	2	1	1	10.2667	1	9.6	3	2	7	4	3	4	7	6
195	2	3	3	0	4	133.5	0	133.5	0	2		0	0	6	5	3
196	3	2	2	0	1	19.1	1	9.16667	0	3	6	6	0	5	7	6
197	2	2	2	0	4	126	1	2.4	0	4	7	5	2	6	7	5
198	2	3	3	0	4	130.533	0	130.533	0	2	6	5	1	6	7	6
199	2	4	4	0	1	60.3333	0	60.3333	0	3	7	4	0	2	7	4
200	2	2	2	0	1	38.1	1	24.0667	0	4	5	3	1	6	6	7
201	2	1	1	0	4	128.867	0	128.867	0	5	7	7	2	5	7	7
202	2	3	3	0	1	85.9333	1	23.5	0	4	7	6	1	5	6	4
203	2	2	2	0	1	8.1	1	5.46667	0	2	7	5	2	4	7	5
204	2	2	2	0	4	126.1	0	126.1	0	2	5	3	0	4	6	5
205	1	2	2	0	1	16.0333	1	8.76667	0	5	7	4	2	4	7	5
206	2	4	4	2	1	20.5	1	6.3			7		1	3	7	6
207	3	4	4	2	1	9.1	0	9.1	0	3	7	7	0	2	7	6
208	2	2	2	0	4	113.867	0	113.867	0	2	7	4	0	2	7	5
209	2	2	2	0	1	12.9667	1	4.83333	0	4	7	5	0	4	7	7
210	2	2	2	0	1	10.0667	1	2.66667	0	6	7	7	3	4	6	6
211	2	2	2	0	4	110.967	0	110.967	0	4	5	3	3	2	7	5
212	2	2	2	0	1	66.4	0	66.4	0	4	7	6	2	2	7	5
213	2	3	3	0	1	3.06667	1	1.6		0			1	3	6	4
214	2	3	3	1	1	28.7	1	5.9	0	2	7	5	2	3	7	5
215	2	2	2	0	1	20.4	0	20.4	0	3	6	3	0	4	7	5
216	2	3	2	1	1	98.6667	0	98.6667	0	3	7	4	0	6	7	7
217	2	3	3	1	1	28.4333	1	1.73333	0	0	0	3	4	5	7	4
218	2	3	3	0	1	18.3	1	2.6	0	3	6	3	0	5	7	5
219	3	3	3	1	1	2.8	1	1.53333	0	3	7	3	0	4	7	7
220	2	3	3	0	4	112.633	0	112.633	1	2	7	5	1	6	7	6
221	2	3	3	0	2	22.2	0	22.2	0	4	7	6	1	6	7	6
222	2	3	3	0	2	98.4333	0	98.4333	0	3	7	7	0	5	7	6
223	1	3	3	0	4	73.6667	0	73.6667	0	4	6	3	0	5	7	4
224	1	3	3	0	4	62.3	0	62.3	0	5	7	4	2	6	7	6
225	2	2	2	0	1	6.8	1	2.43333	0	3	7	4	0	5	7	6
226	2	2	2	0	4	115.867	0	115.867	0	5	7	5	1	6	7	5
227	1	1	1	0	4	235.667	0	235.667					0	4	7	5
228	2	4	2	2	1	95.6333	0	95.6333					3	6	7	4
229	2	1	1	0	1	144.3	0	144.3		4	6	6	1	3	6	5
230	1	1	1	0	4	138.933	1	7.33333	0	4	7	6	0	6	7	6
231	2	2	2	0	1	64.1	1	8.9	0	6	7	4	2	6	7	5
232	2	1	1	0	4	49.2667	0	49.2667	0	4	7	7	1	5	5	5
233	2	3	3	0	1	29.8	1	13.0667	0	5	7	3	0	6	7	5
234	2	4	4	2	4	107.967	0	107.967	0	5	7	6	0	5	7	6
235	2	3	3	0	1	21.9667	1	8.5	0	6	7	7	1	6	7	6
236	2	3	3	0	1	5.56667	0	5.56667	0	4	6	4	1	4	7	5
237	2	4	4	2	1	6.66667	1	2.96667	0	6	7	6	0	5	7	6
238	2	4	2	2	1	17.9667	1	3.03333	0	5	7	6	2	5	7	6
239	2	4	2	2	1	15.5	1	8.33333	0	3		5	0	5	7	6
240	2	4	3	2	2	15.5333	1	1.76667	0	4	6	0	3	6	7	3
241	2	2	2	0	4	105.5	0	105.5	0	6	6	4	0	6	7	6
242	2	1	1	0	4	90.2	0	90.2	0	2	7	7	0	4	7	6
243	2	4	4	1	1	21.8	0	21.8	0		7		0	6	7	6
244	2	2	2	0	1	17.3	1	2.66667	0	5	6	5	1	4	6	5
245	2	1	1	0	2	17	1	4.16667	0	6		6	1	5	7	6
246	2	2	2	0	1	20.7667	0	20.7667	0	5	7	4	2	3	7	5
